# Supplementary material for: Point-of-Care Ultrasound in Detection, Severity and Mechanism of Significant Valvular Heart Disease and Clinical Management
Source: J Clin Med. 2023 Oct 11;12(20):6474. doi: 10.3390/jcm12206474 (PMC10607262; doi:10.3390/jcm12206474)
Supplement: Supplementary file 1 [file jcm-12-06474-s001.zip]

Archive with 5 entries (4 files):
- videos/
- videos/Video 1. POCUS in AR.mp4
- videos/Video 2. POCUS in TR.mp4
- videos/Video 3. POCUS in MR.mp4
- videos/Video 4. POCUS in AS.mp4
